# Supplementary material for: Taxonomic, phylogenetic, and functional diversity of mollusk death assemblages in coral reef and seagrass sediments from two shallow gulfs in Western Cuban Archipelago
Source: PLoS One. 2024 May 14;19(5):e0303539. doi: 10.1371/journal.pone.0303539 (PMC11093297; doi:10.1371/journal.pone.0303539)
Supplement: S1 Table — (XLSX) [file pone.0303539.s003.xlsx]

## Sheet: Supporting_Info_S1
Species	Class	Feeding type	Substrate relationship	Mobility	Shell attachment	Life mode
Abra sp.	Bivalvia	Deposit feeder	Infaunal	Actively mobile	Unattached	Benthic
Aclophora sagei	Gastropoda	Carnivores				Benthic
Acorylus gouldii	Bivalvia	Deposit feeder	Infaunal	Actively mobile	Unattached	Benthic
Acteocina candei	Gastropoda	Carnivores				Benthic
Acteocina lepta	Gastropoda	Carnivores				Benthic
Acteocina recta	Gastropoda	Carnivores				Benthic
Acteocina spp.	Gastropoda	Carnivores				Benthic
Agathistoma fasciatum	Gastropoda	Herbivores				Benthic
Agathistoma hotessierianum	Gastropoda	Herbivores				Benthic
Agathistoma lividomaculatum	Gastropoda	Herbivores				Benthic
Agathotoma candidissima	Gastropoda	Carnivores				Benthic
Agathotoma castellata	Gastropoda	Carnivores				Benthic
Agathotoma ecthymata	Gastropoda	Carnivores				Benthic
Agathotoma kirshi	Gastropoda	Carnivores				Benthic
Ailinzebina elegantissima	Gastropoda	Herbivores				Benthic
Alaba incerta	Gastropoda	Herbivores				Benthic
Alvania auberiana	Gastropoda	Herbivores				Benthic
Alvania debruynei	Gastropoda	Herbivores				Benthic
Alvania spp.	Gastropoda	Herbivores				Benthic
Alvania turkensis	Gastropoda	Herbivores				Benthic
Americardia guppyi	Bivalvia	Suspension feeder	Infaunal	Actively mobile	Unattached	Benthic
Americardia media	Bivalvia	Suspension feeder	Infaunal	Actively mobile	Unattached	Benthic
Ameritella consobrina	Bivalvia	Deposit feeder	Infaunal	Actively mobile	Unattached	Benthic
Ameritella sybaritica	Bivalvia	Deposit feeder	Infaunal	Actively mobile	Unattached	Benthic
Amerycina periscopiana	Bivalvia	Suspension feeder	Nestler	Actively mobile	Unattached/Bysally attached	Benthic
Amphithalamus niger	Gastropoda	Herbivores				Benthic
Amphithalamus vallei	Gastropoda	Herbivores				Benthic
Anadara notabilis	Bivalvia	Suspension feeder	Epifaunal	Sedentary	Bysally attached	Benthic
Anatoma rolani	Gastropoda	Carnivores				Benthic
Angulus sp.	Bivalvia	Deposit feeder	Infaunal	Actively mobile	Unattached	Benthic
Anodontia alba	Bivalvia	Chemosymbiont	Infaunal	Actively mobile	Unattached	Benthic
Antalis antillarum	Scaphopoda	Carnivores	Infaunal	Actively mobile		Benthic
Antalis cerata	Scaphopoda	Carnivores	Infaunal	Actively mobile		Benthic
Antillipecten antillarum	Bivalvia	Suspension feeder	Epifaunal	Swimming	Unattached	Benthic
Arca zebra	Bivalvia	Suspension feeder	Epifaunal	Sedentary	Bysally attached	Benthic
Arcopsis adamsi	Bivalvia	Suspension feeder	Epifaunal	Sedentary	Bysally attached	Benthic
Arene tricarinata	Gastropoda	Herbivores				Benthic
Arene venustula	Gastropoda	Herbivores				Benthic
Argopecten gibbus	Bivalvia	Suspension feeder	Epifaunal	Sedentary	Unattached/Bysally attached	Benthic
Argopecten sp.	Bivalvia	Suspension feeder	Epifaunal	Sedentary	Unattached/Bysally attached	Benthic
Astyris sp.	Gastropoda	Carnivores				Benthic
Atlanta peronii	Gastropoda	Carnivores				Pelagic
Atlantilux exigua	Gastropoda	Carnivores				Benthic
Atlantilux gemmata	Gastropoda	Carnivores				Benthic
Atys caribaeus	Gastropoda	Herbivores				Benthic
Atys sharpi	Gastropoda	Herbivores				Benthic
Atys spp.	Gastropoda	Herbivores				Benthic
Bacteridium bermudense	Gastropoda	Carnivores				Benthic
Bacteridium resticulum	Gastropoda	Carnivores				Benthic
Bacteridium sp.	Gastropoda	Carnivores				Benthic
Barbatia candida	Bivalvia	Suspension feeder	Epifaunal	Sedentary	Bysally attached	Benthic
Barbatia domingensis	Bivalvia	Suspension feeder	Epifaunal	Sedentary	Bysally attached	Benthic
Barleeia spp.	Gastropoda	Herbivores				Benthic
Belonimorphis cubensis	Gastropoda	Carnivores				Benthic
Bittiolum varium	Gastropoda	Herbivores				Benthic
Boonea seminuda	Gastropoda	Carnivores				Benthic
Bostrycapulus aculeatus	Gastropoda	Suspension feeder				Benthic
Botula fusca	Bivalvia	Suspension feeder	Borer	Actively mobile/Sedentary	Bysally attached	Benthic
Brachidontes exustus	Bivalvia	Suspension feeder	Epifaunal/Semi-infaunal/Borer	Actively mobile/Sedentary	Bysally attached	Benthic
Brachycythara alba	Gastropoda	Carnivores				Benthic
Bulla occidentalis	Gastropoda	Herbivores				Benthic
Caecum antillarum	Gastropoda	Herbivores				Benthic
Caecum cf. gurgulio	Gastropoda	Herbivores				Benthic
Caecum cf. textile	Gastropoda	Herbivores				Benthic
Caecum circumvolutum	Gastropoda	Herbivores				Benthic
Caecum condylum	Gastropoda	Herbivores				Benthic
Caecum donmoorei	Gastropoda	Herbivores				Benthic
Caecum floridanum	Gastropoda	Herbivores				Benthic
Caecum imbricatum	Gastropoda	Herbivores				Benthic
Caecum laeve	Gastropoda	Herbivores				Benthic
Caecum lineicinctum	Gastropoda	Herbivores				Benthic
Caecum plicatum	Gastropoda	Herbivores				Benthic
Caecum regulare	Gastropoda	Herbivores				Benthic
Caecum spp.	Gastropoda	Herbivores				Benthic
Calliostoma barbouri	Gastropoda	Carnivores				Benthic
Calliostoma javanicum	Gastropoda	Carnivores				Benthic
Calliostoma jujubinum	Gastropoda	Carnivores				Benthic
Calliostoma pulchrum	Gastropoda	Carnivores				Benthic
Calliostoma sp.	Gastropoda	Carnivores				Benthic
Callucina keenae	Bivalvia	Chemosymbiont	Infaunal	Actively mobile	Unattached	Benthic
Cardiomya costellata	Bivalvia	Carnivores	Infaunal	Actively mobile	Unattached/Bysally attached	Benthic
Carditopsis bernardi	Bivalvia	Suspension feeder	Epifaunal/Infaunal	Actively mobile	Unattached	Benthic
Carditopsis smithii	Bivalvia	Suspension feeder	Epifaunal/Infaunal	Actively mobile	Unattached	Benthic
Caribachlamys ornata	Bivalvia	Suspension feeder	Epifaunal	Sessile/Sedentary	Bysally attached	Benthic
Cerithiopsis academicorum	Gastropoda	Carnivores				Benthic
Cerithiopsis albovittata	Gastropoda	Carnivores				Benthic
Cerithiopsis cf. iontha	Gastropoda	Carnivores				Benthic
Cerithiopsis dilata	Gastropoda	Carnivores				Benthic
Cerithiopsis flava	Gastropoda	Carnivores				Benthic
Cerithiopsis gemmulosa	Gastropoda	Carnivores				Benthic
Cerithiopsis io	Gastropoda	Carnivores				Benthic
Cerithiopsis lata	Gastropoda	Carnivores				Benthic
Cerithiopsis movilla	Gastropoda	Carnivores				Benthic
Cerithiopsis singularis	Gastropoda	Carnivores				Benthic
Cerithiopsis spp.	Gastropoda	Carnivores				Benthic
Cerithiopsis vicola	Gastropoda	Carnivores				Benthic
Cerithium atratum	Gastropoda	Herbivores/Deposit feeder				Benthic
Cerithium eburneum	Gastropoda	Herbivores/Deposit feeder				Benthic
Cerithium litteratum	Gastropoda	Herbivores/Deposit feeder				Benthic
Chama florida	Bivalvia	Suspension feeder	Epifaunal	Sessile	Cemented	Benthic
Chama sp.	Bivalvia	Suspension feeder	Epifaunal	Sessile	Cemented	Benthic
Cheilea americana	Gastropoda	Herbivores/Suspension feeder				Benthic
Chione cancellata	Bivalvia	Suspension feeder	Infaunal/Semi-infaunal	Actively mobile	Unattached	Benthic
Chione mazyckii	Bivalvia	Suspension feeder	Infaunal/Semi-infaunal	Actively mobile	Unattached	Benthic
Chioneryx pygmaea	Bivalvia	Suspension feeder	Infaunal	Actively mobile	Unattached	Benthic
Claremontiella nodulosa	Gastropoda	Carnivores				Benthic
Clathrolucina costata	Bivalvia	Chemosymbiont	Infaunal	Actively mobile	Unattached	Benthic
Codakia orbicularis	Bivalvia	Chemosymbiont	Infaunal	Actively mobile	Unattached	Benthic
Columbella mercatoria	Gastropoda	Herbivores				Benthic
Compressidens wellsiana	Scaphopoda	Carnivores	Infaunal	Actively mobile		Benthic
Conasprella jaspidea	Gastropoda	Carnivores				Benthic
Conus daucus	Gastropoda	Carnivores				Benthic
Conus sp.	Gastropoda	Carnivores				Benthic
Coralliophila salebrosa	Gastropoda	Carnivores				Benthic
Coriophora novem	Gastropoda	Carnivores				Benthic
Cosmotriphora melanura	Gastropoda	Carnivores				Benthic
Crassinella dupliniana	Bivalvia	Suspension feeder	Epifaunal/Infaunal	Actively mobile/Sedentary	Unattached/Bysally attached	Benthic
Crassinella lunulata	Bivalvia	Suspension feeder	Epifaunal/Infaunal	Actively mobile/Sedentary	Unattached/Bysally attached	Benthic
Crassispira dysoni	Gastropoda	Carnivores				Benthic
Crassispira flavocincta	Gastropoda	Carnivores				Benthic
Crassispira spp.	Gastropoda	Carnivores				Benthic
Cratis antillensis	Bivalvia	Suspension feeder	Epifaunal/Infaunal	Actively mobile/Sedentary	Bysally attached	Benthic
Crenella decussata	Bivalvia	Suspension feeder	Epifaunal	Sedentary	Bysally attached	Benthic
Crenella divaricata	Bivalvia	Suspension feeder	Epifaunal	Sedentary	Bysally attached	Benthic
Crepidula navicula	Gastropoda	Suspension feeder				Benthic
Creseis acicula	Gastropoda	Suspension feeder				Pelagic
Ctena imbricatula	Bivalvia	Chemosymbiont	Infaunal	Actively mobile	Unattached	Benthic
Ctena orbiculata	Bivalvia	Chemosymbiont	Infaunal	Actively mobile	Unattached	Benthic
Ctena spp.	Bivalvia	Chemosymbiont	Infaunal	Actively mobile	Unattached	Benthic
Ctenoides mitis	Bivalvia	Suspension feeder	Epifaunal	Actively mobile	Bysally attached	Benthic
Ctenoides scaber	Bivalvia	Suspension feeder	Epifaunal	Actively mobile	Bysally attached	Benthic
Cubalaskeya nivea	Gastropoda	Carnivores				Benthic
Cumingia antillarum	Bivalvia	Deposit feeder	Infaunal/Borer	Sedentary	Unattached	Benthic
Cumingia vanhyningi	Bivalvia	Deposit feeder	Infaunal/Borer	Sedentary	Unattached	Benthic
Curveulima sp.	Gastropoda	Carnivores				Benthic
Cycloscala echinaticosta	Gastropoda	Carnivores				Benthic
Cyclostrema amabile	Gastropoda	Herbivores				Benthic
Cyclostrema cancellatum	Gastropoda	Herbivores				Benthic
Cyclostremella sp.	Gastropoda	Carnivores				Benthic
Cyclostremiscus cubanus	Gastropoda	Deposit feeder				Benthic
Cylichnella bidentata	Gastropoda	Carnivores				Benthic
Cypraea sp.	Gastropoda	Herbivores				Benthic
Daphnella lymneiformis	Gastropoda	Carnivores				Benthic
Dentalium sp.	Scaphopoda	Carnivores	Infaunal	Actively mobile		Benthic
Dentimargo claroi	Gastropoda	Carnivores				Benthic
Dentimargo sp.	Gastropoda	Carnivores				Benthic
Diacavolinia deblainvillei	Gastropoda	Suspension feeder				Pelagic
Diacavolinia deshayesi	Gastropoda	Suspension feeder				Pelagic
Diodora cayenensis	Gastropoda	Herbivores/Carnivores				Benthic
Diodora minuta	Gastropoda	Herbivores/Carnivores				Benthic
Diodora viridula	Gastropoda	Herbivores/Carnivores				Benthic
Diplodonta notata	Bivalvia	Suspension feeder	Infaunal	Actively mobile	Unattached	Benthic
Diplodonta nucleiformis	Bivalvia	Suspension feeder	Infaunal	Actively mobile	Unattached	Benthic
Diplodonta punctata	Bivalvia	Suspension feeder	Infaunal	Actively mobile	Unattached	Benthic
Diplodonta sp.	Bivalvia	Suspension feeder	Infaunal	Actively mobile	Unattached	Benthic
Divalinga quadrisulcata	Bivalvia	Chemosymbiont	Infaunal	Actively mobile	Unattached	Benthic
Dolichupis leucosphaera	Gastropoda	Carnivores				Benthic
Eatonina maickeli	Gastropoda	Herbivores				Benthic
Emarginula phrixodes	Gastropoda	Herbivores/Carnivores				Benthic
Emiliotia rubrostriata	Gastropoda	Herbivores				Benthic
Ennucula aegeensis	Bivalvia	Deposit feeder	Infaunal	Actively mobile	Unattached	Benthic
Eoacmaea pustulata	Gastropoda	Herbivores				Benthic
Epicodakia filiata	Bivalvia	Chemosymbiont	Infaunal	Actively mobile	Unattached	Benthic
Episiphon didymum	Scaphopoda	Carnivores	Infaunal	Actively mobile		Benthic
Ervilia nitens	Bivalvia	Suspension feeder	Infaunal	Actively mobile	Unattached	Benthic
Eulima bifasciata	Gastropoda	Carnivores				Benthic
Eulima bilineata	Gastropoda	Carnivores				Benthic
Eulima sp.	Gastropoda	Carnivores				Benthic
Eulimastoma didymum	Gastropoda	Carnivores				Benthic
Eulimastoma sp.	Gastropoda	Carnivores				Benthic
Eulimostraca armonica	Gastropoda	Carnivores				Benthic
Eulimostraca encalada	Gastropoda	Carnivores				Benthic
Eulimostraca spp.	Gastropoda	Carnivores				Benthic
Eulithidium adamsi	Gastropoda	Herbivores				Benthic
Eulithidium affine	Gastropoda	Herbivores				Benthic
Eulithidium bellum	Gastropoda	Herbivores				Benthic
Eulithidium sp.	Gastropoda	Herbivores				Benthic
Eulithidium thalassicola	Gastropoda	Herbivores				Benthic
Eutriphora bermudensis	Gastropoda	Carnivores				Benthic
Falsuszafrona belkisae	Gastropoda	Herbivores				Benthic
Falsuszafrona idalina	Gastropoda	Herbivores				Benthic
Falsuszafrona pulchella	Gastropoda	Herbivores				Benthic
Finella adamsi	Gastropoda	Herbivores/Deposit feeder				Benthic
Finella dubia	Gastropoda	Herbivores/Deposit feeder				Benthic
Fissurella sp.	Gastropoda	Herbivores				Benthic
Gadila dominguensis	Scaphopoda	Carnivores	Infaunal	Actively mobile		Benthic
Gibberula fluctuata	Gastropoda	Carnivores				Benthic
Gibberula spp.	Gastropoda	Carnivores				Benthic
Glycymeris decussata	Bivalvia	Suspension feeder	Epifaunal/Infaunal	Actively mobile	Unattached	Benthic
Gouldia cerina	Bivalvia	Suspension feeder	Infaunal	Actively mobile	Unattached	Benthic
Granulina antillensis	Gastropoda	Carnivores				Benthic
Granulina molinai	Gastropoda	Carnivores				Benthic
Granulina ovuliformis	Gastropoda	Carnivores				Benthic
Granulina sp.	Gastropoda	Carnivores				Benthic
Haminoea antillarum	Gastropoda	Herbivores				Benthic
Haminoea elegans	Gastropoda	Herbivores				Benthic
Haminoea sp.	Gastropoda	Herbivores				Benthic
Haplocochlias nunezi	Gastropoda	Herbivores				Benthic
Heliacus bisulcatus	Gastropoda	Carnivores				Benthic
Heliacus cylindricus	Gastropoda	Carnivores				Benthic
Heliconoides inflatus	Gastropoda	Suspension feeder				Pelagic
Hemilepton sp.	Bivalvia	Suspension feeder	Nestler	Actively mobile	Unattached/Bysally attached	Benthic
Hemiliostraca auricincta	Gastropoda	Carnivores				Benthic
Hemimarginula dentigera	Gastropoda	Herbivores/Carnivores				Benthic
Hemimarginula pumila	Gastropoda	Herbivores/Carnivores				Benthic
Hipponix antiquatus	Gastropoda	Herbivores/Suspension feeder				Benthic
Hipponix subrufus	Gastropoda	Herbivores/Suspension feeder				Benthic
Horologica pupa	Gastropoda	Carnivores				Benthic
Hyalina cf. egregia	Gastropoda	Carnivores				Benthic
Hyalina sp.	Gastropoda	Carnivores				Benthic
Inbiocystiscus triplicatus	Gastropoda	Carnivores				Benthic
Iniforis pseudothomae	Gastropoda	Carnivores				Benthic
Iniforis turristhomae	Gastropoda	Carnivores				Benthic
Intelcystiscus sp.	Gastropoda	Carnivores				Benthic
Isotriphora peetersae	Gastropoda	Carnivores				Benthic
Isotriphora taenialba	Gastropoda	Carnivores				Benthic
Ithycythara lanceolata	Gastropoda	Carnivores				Benthic
Ithycythara maera	Gastropoda	Carnivores				Benthic
Ithycythara sp.	Gastropoda	Carnivores				Benthic
Ividia havanensis	Gastropoda	Carnivores				Benthic
Japonactaeon punctostriatus	Gastropoda	Carnivores				Benthic
Jaspidella blanesi	Gastropoda	Carnivores				Benthic
Laevicardium serratum	Bivalvia	Suspension feeder	Infaunal	Actively mobile	Unattached	Benthic
Laevicardium sp.	Bivalvia	Suspension feeder	Infaunal	Actively mobile	Unattached	Benthic
Lamarcka imbricata	Bivalvia	Suspension feeder	Epifaunal	Sedentary	Bysally attached	Benthic
Latitriphora albida	Gastropoda	Carnivores				Benthic
Leucozonia nassa	Gastropoda	Carnivores				Benthic
Lima caribaea	Bivalvia	Suspension feeder	Epifaunal	Sedentary	Bysally attached	Benthic
Limaria pellucida	Bivalvia	Suspension feeder	Epifaunal	Actively mobile/Swimming	Unattached/Bysally attached	Benthic
Limatula regularis	Bivalvia	Suspension feeder	Epifaunal/Semi-infaunal	Swimming	Unattached	Benthic
Limopsis sp.	Bivalvia	Suspension feeder	Epifaunal	Actively mobile/Sedentary	Bysally attached	Benthic
Lindapecten muscosus	Bivalvia	Suspension feeder	Epifaunal	Sedentary	Bysally attached	Benthic
Lioberus castanea	Bivalvia	Suspension feeder	Epifaunal/Infaunal	Actively mobile/Sedentary	Bysally attached	Benthic
Lithopoma phoebium	Gastropoda	Herbivores				Benthic
Lucina pensylvanica	Bivalvia	Chemosymbiont	Infaunal	Actively mobile	Unattached	Benthic
Lucina sp.	Bivalvia	Chemosymbiont	Infaunal	Actively mobile	Unattached	Benthic
Luria cinerea	Gastropoda	Herbivores				Benthic
Marginellopsis serrei	Gastropoda	Carnivores				Benthic
Marshallora modesta	Gastropoda	Carnivores				Benthic
Marshallora ostenta	Gastropoda	Carnivores				Benthic
Mathilda scitula	Gastropoda	Carnivores				Benthic
Megalomphalus oxychone	Gastropoda	Herbivores				Benthic
Megalomphalus pilsbryi	Gastropoda	Herbivores				Benthic
Meioceras cornucopiae	Gastropoda	Herbivores				Benthic
Meioceras cubitatum	Gastropoda	Herbivores				Benthic
Meioceras nitidum	Gastropoda	Herbivores				Benthic
Melanella eulimoides	Gastropoda	Carnivores				Benthic
Merisca sp.	Bivalvia	Deposit feeder	Infaunal	Actively mobile	Unattached	Benthic
Metaxia excelsa	Gastropoda	Carnivores				Benthic
Microeulima hemphillii	Gastropoda	Carnivores				Benthic
Microvoluta blakeana	Gastropoda	Carnivores				Benthic
Mirarissoina bermudezi	Gastropoda	Herbivores				Benthic
Mitrella antares	Gastropoda	Carnivores				Benthic
Mitrella nycteis	Gastropoda	Carnivores				Benthic
Mitromica foveata	Gastropoda	Carnivores				Benthic
Mitromorpha erycinella	Gastropoda	Carnivores				Benthic
Modiolus americanus	Bivalvia	Suspension feeder	Epifaunal/Semi-infaunal	Sedentary	Bysally attached	Benthic
Modulus modulus	Gastropoda	Herbivores				Benthic
Monophorus ateralbus	Gastropoda	Carnivores				Benthic
Monophorus olivaceus	Gastropoda	Carnivores				Benthic
Montfortia emarginata	Gastropoda	Herbivores				Benthic
Mumiola gradatula	Gastropoda	Carnivores				Benthic
Murchisonella spectrum	Gastropoda	Carnivores				Benthic
Musculus lateralis	Bivalvia	Suspension feeder	Epifaunal	Sessile	Unattached	Benthic
Nassarius paucicostatus	Gastropoda	Carnivores				Benthic
Nassarius spp.	Gastropoda	Carnivores				Benthic
Natica sp.	Gastropoda	Carnivores				Benthic
Neotiara nodulosa	Gastropoda	Carnivores				Benthic
Niso albida	Gastropoda	Carnivores				Benthic
Niveria quadripunctata	Gastropoda	Carnivores				Benthic
Nototriphora decorata	Gastropoda	Carnivores				Benthic
Nucula proxima	Bivalvia	Deposit feeder	Infaunal	Actively mobile	Unattached	Benthic
Nucula sp.	Bivalvia	Deposit feeder	Infaunal	Actively mobile	Unattached	Benthic
Octomarginula ostheimerae	Gastropoda	Herbivores/Carnivores				Benthic
Odostomia laevigata	Gastropoda	Carnivores				Benthic
Olivella sp.	Gastropoda	Carnivores				Benthic
Orobitella floridana	Bivalvia	Suspension feeder	Nestler	Actively mobile	Unattached/Bysally attached	Benthic
Ostrea equestris	Bivalvia	Suspension feeder	Epifaunal	Sessile	Cemented	Benthic
Osvaldoginella gomezi	Gastropoda	Carnivores				Benthic
Papyridea semisulcata	Bivalvia	Suspension feeder	Infaunal	Actively mobile	Unattached	Benthic
Parvilucina spp.	Bivalvia	Chemosymbiont	Infaunal	Actively mobile	Unattached	Benthic
Parvioris sp.	Gastropoda	Carnivores				Benthic
Parviturbo marcosi	Gastropoda	Herbivores				Benthic
Parviturbo weberi	Gastropoda	Herbivores				Benthic
Periglypta listeri	Bivalvia	Suspension feeder	Infaunal	Actively mobile	Unattached	Benthic
Petricola sp.	Bivalvia	Suspension feeder	Borer	Sessile/Sedentary	Unattached	Benthic
Phlyctiderma semiasperum	Bivalvia	Suspension feeder	Infaunal	Actively mobile	Unattached	Benthic
Phosinella cancellina	Gastropoda	Herbivores				Benthic
Phosinella fenestrata	Gastropoda	Herbivores				Benthic
Phosinella redferni	Gastropoda	Herbivores				Benthic
Phosinella sagraiana	Gastropoda	Herbivores				Benthic
Phrontis antillarum	Gastropoda	Carnivores				Benthic
Phrontis hotessieriana	Gastropoda	Carnivores				Benthic
Pilsbryspira albocincta	Gastropoda	Carnivores				Benthic
Pitar fulminatus	Bivalvia	Suspension feeder	Infaunal	Actively mobile	Unattached	Benthic
Pitar sp.	Bivalvia	Suspension feeder	Infaunal	Actively mobile	Unattached	Benthic
Planktomya henseni	Bivalvia	Suspension feeder	Nestler	Actively mobile	Unattached/Bysally attached	Benthic
Pleuromeris tridentata	Bivalvia	Suspension feeder	Infaunal/Semi-infaunal	Actively mobile	Unattached	Benthic
Polinices lacteus	Gastropoda	Carnivores				Benthic
Polyschides tetraschistus	Scaphopoda	Carnivores	Infaunal	Actively mobile		Benthic
Polyschides tetrodon	Scaphopoda	Carnivores	Infaunal	Actively mobile		Benthic
Probata barbadensis	Gastropoda	Carnivores				Benthic
Prunum sp.	Gastropoda	Carnivores				Benthic
Pseudopusula antillarum	Gastropoda	Carnivores				Benthic
Pseudoscilla babylonia	Gastropoda	Carnivores				Benthic
Pseudostomatella erythrocoma	Gastropoda	Herbivores				Benthic
Pygmaepterys rauli	Gastropoda	Carnivores				Benthic
Pyramidella dolabrata	Gastropoda	Carnivores				Benthic
Pyramidelloides multicostatus	Gastropoda	Carnivores				Benthic
Retilaskeya bicolor	Gastropoda	Carnivores				Benthic
Retusa sp.	Gastropoda	Deposit feeder				Benthic
Retusa sulcata	Gastropoda	Deposit feeder				Benthic
Rimula frenulata	Gastropoda	Herbivores				Benthic
Rissoina dyscrita	Gastropoda	Herbivores				Benthic
Rissoina hummelincki	Gastropoda	Herbivores				Benthic
Rissoina krebsii	Gastropoda	Herbivores				Benthic
Rissoina vanderspoeli	Gastropoda	Herbivores				Benthic
Sagenotriphora osclausum	Gastropoda	Carnivores				Benthic
Sansonia tuberculata	Gastropoda	Herbivores				Benthic
Schwartziella bryerea	Gastropoda	Herbivores				Benthic
Schwartziella fischeri	Gastropoda	Herbivores				Benthic
Schwartziella vanpeli	Gastropoda	Herbivores				Benthic
Schwartziella yoguii	Gastropoda	Herbivores				Benthic
Scissula similis	Bivalvia	Deposit feeder	Infaunal	Actively mobile	Unattached	Benthic
Seila adamsii	Gastropoda	Carnivores				Benthic
Semele bellastriata	Bivalvia	Deposit feeder	Infaunal	Actively mobile	Unattached	Benthic
Semele proficua	Bivalvia	Deposit feeder	Infaunal	Actively mobile	Unattached	Benthic
Semelina nuculoides	Bivalvia	Deposit feeder	Infaunal	Actively mobile	Unattached	Benthic
Similiphora intermedia	Gastropoda	Carnivores				Benthic
Simulamerelina caribaea	Gastropoda	Herbivores				Benthic
Simulamerelina spp.	Gastropoda	Herbivores				Benthic
Siratus formosus	Gastropoda	Carnivores				Benthic
Smaragdia viridis	Gastropoda	Herbivores				Benthic
Steironepion maculatum	Gastropoda	Carnivores				Benthic
Steironepion minus	Gastropoda	Carnivores				Benthic
Steironepion moniliferum	Gastropoda	Carnivores				Benthic
Styliola subula	Gastropoda	Suspension feeder				Pelagic
Suturoglypta occidualis	Gastropoda	Carnivores				Benthic
Suturoglypta spp.	Gastropoda	Carnivores				Benthic
Tampaella mera	Bivalvia	Deposit feeder	Infaunal	Actively mobile	Unattached	Benthic
Tegula gruneri	Gastropoda	Herbivores				Benthic
Teinostoma parvicallum	Gastropoda	Herbivores				Benthic
Tellina radiata	Bivalvia	Deposit feeder	Infaunal	Actively mobile	Unattached	Benthic
Tellinella listeri	Bivalvia	Deposit feeder	Infaunal	Actively mobile	Unattached	Benthic
Tenagodus squamatus	Gastropoda	Suspension feeder				Benthic
Tenaturris bartlettii	Gastropoda	Carnivores				Benthic
Tenaturris dysoni	Gastropoda	Carnivores				Benthic
Tenaturris trilineata	Gastropoda	Carnivores				Benthic
Tomura bicaudata	Gastropoda	Herbivores				Benthic
Trabecula krumpermani	Gastropoda	Carnivores				Benthic
Trachypollia turricula	Gastropoda	Carnivores				Benthic
Transennella cubaniana	Bivalvia	Suspension feeder	Infaunal	Actively mobile	Unattached	Benthic
Transennella gerrardi	Bivalvia	Suspension feeder	Infaunal	Actively mobile	Unattached	Benthic
Triphora sp.	Gastropoda	Carnivores				Benthic
Triptychus niveus	Gastropoda	Carnivores				Benthic
Trochomodulus carchedonius	Gastropoda	Herbivores				Benthic
Tucetona pectinata	Bivalvia	Suspension feeder	Epifaunal/Infaunal	Actively mobile	Unattached	Benthic
Tucetona subtilis	Bivalvia	Suspension feeder	Epifaunal/Infaunal	Actively mobile	Unattached	Benthic
Turbo cailletii	Gastropoda	Herbivores				Benthic
Turbo castanea	Gastropoda	Herbivores				Benthic
Turbonilla fonteini	Gastropoda	Carnivores				Benthic
Turbonilla ornata	Gastropoda	Carnivores				Benthic
Turbonilla pupoides	Gastropoda	Carnivores				Benthic
Turbonilla riisei	Gastropoda	Carnivores				Benthic
Turbonilla spp.	Gastropoda	Carnivores				Benthic
Vanikoro sulcatus	Gastropoda	Herbivores				Benthic
Varicorbula limatula	Bivalvia	Suspension feeder	Infaunal	Sedentary	Bysally attached	Benthic
Vermicularia sp.	Gastropoda	Suspension feeder				Benthic
Vermicularia spirata	Gastropoda	Suspension feeder				Benthic
Vexillum cubanum	Gastropoda	Carnivores				Benthic
Vexillum dermestinum	Gastropoda	Carnivores				Benthic
Vexillum moniliferum	Gastropoda	Carnivores				Benthic
Vexillum pulchellum	Gastropoda	Carnivores				Benthic
Vexillum sykesi	Gastropoda	Carnivores				Benthic
Vitreobalcis nutans	Gastropoda	Carnivores				Benthic
Vitreolina arcuata	Gastropoda	Carnivores				Benthic
Vitreolina maracuya	Gastropoda	Carnivores				Benthic
Vitreolina sp.	Gastropoda	Carnivores				Benthic
Vitrinella anneliesae	Gastropoda	Herbivores				Benthic
Vitrinella aristata	Gastropoda	Herbivores				Benthic
Vitrinella sp.	Gastropoda	Herbivores				Benthic
Volvarina albolineata	Gastropoda	Carnivores				Benthic
Volvarina cf. artemisae	Gastropoda	Carnivores				Benthic
Volvarina spp.	Gastropoda	Carnivores				Benthic
Volvulella ischnatracta	Gastropoda	Deposit feeder				Benthic
Weinkauffia macandrewii	Gastropoda	Herbivores				Benthic
Zafrona sp.	Gastropoda	Herbivores				Benthic
Zebina browniana	Gastropoda	Herbivores				Benthic
Zebina sloaniana	Gastropoda	Herbivores				Benthic
Zebina spp.	Gastropoda	Herbivores				Benthic
Zebina vitrea	Gastropoda	Herbivores				Benthic
Zebinella decussata	Gastropoda	Herbivores				Benthic
Zebinella princeps	Gastropoda	Herbivores				Benthic
