# Supplementary material for: Taxonomic, phylogenetic, and functional diversity of mollusk death assemblages in coral reef and seagrass sediments from two shallow gulfs in Western Cuban Archipelago
Source: PLoS One. 2024 May 14;19(5):e0303539. doi: 10.1371/journal.pone.0303539 (PMC11093297; doi:10.1371/journal.pone.0303539)
Supplement: S2 Table — The replicates are denoted as R1–3. (XLSX) [file pone.0303539.s004.xlsx]

## Sheet: Supporting_Info_S2
Species	GB09R1	GB09R2	GB09R3	GB10R1	GB10R2	GB10R3	GB11R1	GB11R2	GB11R3	GB12R1	GB12R2	GB12R3	GG01R1	GG01R2	GG01R3	GG02R1	GG04R1	GG04R2	GG04R3	GG05R1	GG05R2	GG05R3	GG06R1	GG06R2	GG06R3	GG09R1	GG09R2	GG14R1	GG14R2
Abra sp.	0	0	0	0	0	0	0	0	0	0	0	0	0	0	0	0	0	0	0	0	0	1	0	0	0	0	0	0	0
Aclophora sagei	0	0	0	0	0	0	3	0	0	0	0	0	0	0	0	0	0	0	0	0	0	0	0	0	0	0	0	0	0
Acorylus gouldii	0	0	0	0	0	1	0	0	0	0	0	0	0	0	0	0	0	0	0	0	0	0	0	0	0	0	0	0	0
Acteocina candei	2	3	0	0	0	0	1	0	0	1	0	0	0	0	0	0	2	0	0	0	0	0	0	0	0	0	0	0	1
Acteocina lepta	6	2	2	4	1	3	4	0	0	0	0	0	0	0	0	0	2	0	0	0	0	6	0	0	0	0	0	0	0
Acteocina recta	0	0	2	0	0	0	2	0	0	0	0	0	0	0	0	0	0	0	0	0	0	0	0	0	0	0	0	0	0
Acteocina spp.	0	0	5	4	1	0	0	0	0	0	0	0	0	1	0	0	0	0	0	0	0	0	0	0	0	0	0	0	1
Agathistoma fasciatum	11	5	14	0	1	0	9	4	1	1	0	0	0	2	0	0	0	0	0	1	0	3	0	0	0	0	4	1	6
Agathistoma hotessierianum	0	0	0	0	0	0	0	0	0	0	0	0	0	0	1	0	1	0	0	0	0	0	1	0	0	0	0	0	0
Agathistoma lividomaculatum	0	0	0	0	0	0	0	0	0	0	0	0	0	0	0	5	0	0	0	0	0	0	0	0	0	0	0	0	0
Agathotoma candidissima	1	0	0	0	0	0	0	0	0	0	0	0	0	0	0	0	0	0	0	0	0	0	0	0	0	0	0	0	0
Agathotoma castellata	0	0	0	0	0	0	0	0	0	0	0	0	0	1	0	0	0	0	0	0	0	0	0	0	0	0	0	0	0
Agathotoma ecthymata	2	0	0	0	0	0	1	0	1	0	1	0	0	0	0	0	0	1	0	0	0	1	0	0	1	0	0	0	0
Agathotoma kirshi	1	0	0	0	0	0	0	0	0	0	0	0	0	0	0	0	0	0	0	0	0	0	0	0	0	0	0	0	0
Ailinzebina elegantissima	20	6	7	0	0	0	38	18	6	0	0	0	4	13	6	0	7	2	2	0	0	0	0	0	0	0	0	0	0
Alaba incerta	1	0	0	2	1	0	0	1	0	1	0	0	0	1	0	0	0	0	0	0	0	1	0	0	0	0	0	0	0
Alvania auberiana	39	14	54	0	1	0	18	6	0	0	0	0	0	0	0	2	2	2	1	1	1	13	0	2	5	7	13	2	0
Alvania debruynei	1	0	0	0	0	0	5	2	0	0	0	0	0	0	0	0	0	0	0	0	0	0	0	0	0	0	0	0	0
Alvania spp.	0	0	2	1	0	0	0	0	0	0	0	0	0	1	0	0	1	0	0	0	0	0	0	0	0	0	0	0	0
Alvania turkensis	7	0	0	0	0	0	0	0	0	0	0	0	0	0	0	0	0	0	0	0	0	0	0	0	0	0	0	0	0
Americardia guppyi	3	5	1	3	4	7	0	0	0	5	4	0	0	0	0	0	3	0	1	1	0	2	0	0	0	1	0	2	6
Americardia media	8	1	1	1	1	0	0	0	0	0	0	0	0	0	0	0	8	0	1	0	0	0	2	0	4	2	0	0	0
Ameritella consobrina	0	0	1	0	0	0	0	0	0	0	0	0	0	0	0	0	0	0	0	3	1	0	0	0	0	0	0	0	0
Ameritella sybaritica	0	0	0	0	0	0	0	0	0	0	0	0	0	0	0	0	0	0	0	3	0	0	0	0	0	0	0	0	0
Amerycina periscopiana	0	0	0	1	0	0	0	0	0	3	0	3	0	0	0	0	0	0	0	0	0	0	0	0	0	0	0	0	0
Amphithalamus niger	0	0	3	0	0	0	0	0	0	0	0	0	0	0	0	0	0	0	0	0	0	0	0	0	0	0	0	0	0
Amphithalamus vallei	0	0	0	0	0	0	0	0	0	0	0	0	0	0	0	34	0	0	0	0	1	0	0	1	0	17	18	0	1
Anadara notabilis	0	0	0	0	0	0	0	0	0	0	0	0	0	0	0	0	0	0	1	0	0	0	2	0	0	0	0	0	0
Anatoma rolani	0	0	0	0	0	0	0	0	0	0	0	0	0	1	0	0	0	0	0	0	0	0	0	0	0	0	0	0	0
Angulus sp.	0	0	0	0	0	0	1	0	0	0	0	0	0	0	0	0	0	0	0	0	0	0	0	0	0	0	0	0	0
Anodontia alba	0	0	0	0	0	0	0	0	0	0	0	0	0	0	0	0	0	0	0	13	0	4	0	0	0	0	0	0	0
Antalis antillarum	18	10	27	0	3	5	7	7	1	0	0	1	0	0	0	3	1	2	1	0	2	9	0	0	1	0	0	0	2
Antalis cerata	0	0	0	0	0	0	0	0	0	0	0	0	0	0	0	0	0	0	0	0	0	0	0	0	0	0	0	1	0
Antillipecten antillarum	1	1	0	0	0	0	0	0	0	0	0	0	0	0	0	0	0	0	0	0	0	0	0	0	0	0	0	1	0
Arca zebra	0	0	1	0	0	1	4	1	0	0	0	0	0	0	0	0	1	0	0	0	0	0	1	0	1	0	1	0	0
Arcopsis adamsi	1	0	0	0	0	0	3	0	6	0	0	0	0	0	0	0	2	0	0	0	0	0	0	0	1	10	33	0	0
Arene tricarinata	0	0	0	0	0	2	0	0	0	0	0	0	0	0	0	0	0	1	0	0	0	0	0	0	0	0	0	0	0
Arene venustula	0	0	0	0	0	0	1	0	0	0	0	0	0	0	0	0	2	0	0	0	0	0	0	0	0	0	0	0	0
Argopecten gibbus	0	0	0	0	0	0	0	0	0	0	0	0	0	0	0	0	0	0	0	0	0	0	0	0	1	0	0	0	0
Argopecten sp.	0	0	0	0	0	0	0	0	0	0	0	0	0	0	0	0	0	0	0	0	0	2	0	0	0	0	0	0	0
Astyris sp.	1	0	0	0	0	0	0	0	0	0	0	0	0	0	0	0	0	0	0	0	0	0	0	0	0	0	0	0	0
Atlanta peronii	2	0	0	0	0	0	0	0	0	0	0	0	0	0	0	0	0	0	0	0	0	0	0	0	0	0	0	0	0
Atlantilux exigua	0	0	1	0	0	0	2	0	0	0	0	0	1	4	2	0	16	7	9	1	0	2	1	0	1	0	0	0	0
Atlantilux gemmata	0	0	3	0	0	0	0	0	0	0	0	0	0	0	0	0	0	0	2	0	0	0	0	0	0	0	0	0	0
Atys caribaeus	18	6	4	0	0	2	3	1	0	0	0	0	0	0	0	0	0	0	0	0	0	3	0	0	0	0	0	0	0
Atys sharpi	0	0	0	1	0	0	1	0	0	0	0	0	0	0	0	0	0	0	0	0	0	0	0	0	0	0	0	0	0
Atys spp.	0	0	0	0	0	0	0	0	0	0	0	0	2	0	0	0	0	2	1	2	3	0	0	0	0	0	2	0	1
Bacteridium bermudense	0	1	2	0	0	0	0	0	0	0	0	0	0	0	0	0	0	0	0	0	1	0	0	1	0	0	0	0	0
Bacteridium resticulum	0	0	1	0	0	0	0	0	0	0	0	0	0	0	0	0	0	0	0	0	0	0	0	0	0	0	0	0	0
Bacteridium sp.	0	0	1	0	0	0	0	0	0	0	0	0	0	0	0	0	0	0	0	0	0	0	0	0	0	0	0	0	0
Barbatia candida	0	0	0	0	0	0	0	0	0	0	0	0	0	0	0	0	0	0	0	0	0	0	0	0	0	0	1	0	0
Barbatia domingensis	24	7	10	0	0	0	69	51	13	0	0	0	7	0	0	4	48	13	3	0	0	2	4	1	3	3	2	0	0
Barleeia spp.	7	2	13	0	0	0	12	0	0	0	0	0	0	0	0	0	0	1	0	0	0	0	2	0	0	0	0	0	0
Belonimorphis cubensis	0	0	0	0	0	0	0	0	2	0	0	0	0	0	0	0	0	0	0	0	0	0	0	0	0	0	0	0	0
Bittiolum varium	0	0	0	0	0	1	0	0	0	0	0	0	0	0	0	0	0	0	0	0	0	0	0	0	1	0	0	0	0
Boonea seminuda	0	0	1	0	0	0	0	0	0	0	0	0	0	0	0	0	0	0	0	0	0	0	0	0	0	0	0	0	0
Bostrycapulus aculeatus	0	0	0	0	0	0	0	0	0	0	0	0	0	0	0	0	0	0	0	0	0	2	0	1	0	0	1	0	0
Botula fusca	0	1	0	0	0	0	0	0	0	0	0	0	0	0	0	0	0	0	0	0	0	0	0	0	0	0	0	0	0
Brachidontes exustus	1	0	0	2	0	0	0	0	0	0	0	0	0	0	0	0	0	0	0	0	0	0	0	0	0	0	0	0	0
Brachycythara alba	0	0	0	0	0	0	0	0	0	1	0	0	0	0	0	0	0	0	0	0	0	0	0	0	0	0	0	0	0
Bulla occidentalis	2	1	1	0	0	0	1	1	0	0	0	0	0	0	0	0	0	0	0	2	1	0	2	0	7	3	0	1	0
Caecum antillarum	2	0	0	0	0	0	1	0	0	0	0	0	1	0	0	0	0	1	2	0	0	0	0	0	0	0	0	0	0
Caecum cf. gurgulio	0	0	5	0	0	0	1	0	0	0	0	0	0	0	0	0	0	0	0	0	0	0	0	0	0	0	0	0	0
Caecum cf. textile	0	0	6	0	0	0	2	0	0	0	0	0	0	0	0	0	0	0	0	0	0	0	0	0	0	0	0	0	0
Caecum circumvolutum	8	4	24	0	0	0	0	0	0	0	0	0	0	1	0	1	1	0	1	0	0	0	0	0	0	0	1	0	0
Caecum condylum	0	0	0	0	0	0	0	0	0	0	0	0	0	0	0	0	0	1	0	0	0	0	0	0	0	0	0	0	0
Caecum donmoorei	0	0	0	0	0	0	0	0	0	0	0	0	1	0	1	0	2	0	1	0	0	0	1	0	0	0	1	0	0
Caecum floridanum	10	1	2	0	0	0	2	2	1	0	0	0	0	1	0	0	2	0	2	0	0	0	0	0	0	0	0	0	0
Caecum imbricatum	16	9	29	0	0	0	6	1	0	0	0	0	0	8	0	0	6	3	4	0	0	0	0	0	0	0	0	0	0
Caecum laeve	0	0	1	0	0	0	0	0	0	0	0	0	0	1	1	0	0	0	0	0	0	0	0	0	0	0	0	0	0
Caecum lineicinctum	0	0	0	0	0	0	1	1	0	0	0	0	0	0	0	0	0	0	0	0	0	0	0	0	0	0	0	0	0
Caecum plicatum	0	1	2	0	0	0	7	2	0	0	0	0	1	0	1	9	2	8	3	0	0	1	0	0	0	0	0	2	4
Caecum regulare	32	3	73	1	5	9	19	0	0	0	0	0	0	0	0	4	0	2	0	0	0	0	0	0	0	0	0	0	0
Caecum spp.	0	0	0	0	0	0	0	0	0	0	0	0	0	0	1	1	0	0	0	0	0	0	0	0	0	0	0	0	0
Calliostoma barbouri	1	0	0	0	0	0	0	0	0	0	0	0	0	0	0	0	0	0	0	0	0	0	0	0	0	0	0	0	0
Calliostoma javanicum	0	0	0	0	0	0	0	0	0	0	0	0	0	0	0	0	0	0	0	0	0	0	0	0	0	0	0	1	0
Calliostoma jujubinum	0	0	0	0	0	0	1	1	0	0	0	0	0	0	0	0	0	0	0	0	0	0	0	0	0	0	0	0	0
Calliostoma pulchrum	1	0	0	1	0	1	1	0	0	0	0	0	0	0	0	0	0	0	0	0	0	1	0	0	0	0	0	0	0
Calliostoma sp.	0	0	0	0	0	0	0	0	0	0	0	0	0	0	0	0	1	1	0	0	0	0	0	0	0	0	0	0	0
Callucina keenae	0	0	0	0	0	0	0	0	0	0	0	0	0	0	0	0	0	0	0	14	3	0	0	0	0	0	0	0	0
Cardiomya costellata	0	0	0	0	0	0	0	0	0	0	0	0	0	0	0	0	0	0	0	1	2	0	0	0	0	0	0	0	0
Carditopsis bernardi	0	0	0	0	0	0	1	0	0	0	0	0	0	0	0	5	0	0	0	4	6	21	0	0	0	0	1	0	0
Carditopsis smithii	4	1	0	0	2	5	1	0	0	1	4	3	0	0	0	5	0	0	1	2	2	12	0	0	0	2	0	0	2
Caribachlamys ornata	2	0	0	0	0	0	0	0	0	0	0	0	0	0	0	0	0	0	0	0	0	0	0	0	0	0	0	0	0
Cerithiopsis academicorum	2	0	0	0	0	0	0	1	0	0	0	0	1	0	0	0	0	0	0	0	0	0	0	0	0	0	1	0	0
Cerithiopsis albovittata	2	1	4	0	0	0	0	0	0	0	0	0	0	0	0	0	4	1	0	0	0	0	1	0	0	0	0	0	0
Cerithiopsis cf. iontha	1	0	0	0	0	0	0	0	1	0	0	0	0	0	0	0	0	0	0	0	0	0	0	0	0	0	0	0	0
Cerithiopsis dilata	0	0	0	0	0	0	1	3	0	0	0	0	0	0	0	0	0	0	0	0	0	0	0	0	0	0	0	0	0
Cerithiopsis flava	11	5	12	0	0	0	11	6	1	0	0	0	0	0	0	0	0	1	1	0	0	0	0	0	0	0	0	0	0
Cerithiopsis gemmulosa	3	0	0	0	0	0	0	0	1	0	0	0	0	0	0	0	0	0	0	0	0	0	0	0	0	0	0	0	0
Cerithiopsis io	2	0	0	0	0	0	0	0	0	0	0	0	0	0	0	0	0	0	2	0	0	0	0	0	0	0	0	0	0
Cerithiopsis lata	1	0	0	0	0	0	0	0	0	0	0	0	0	2	0	0	0	0	1	0	0	0	0	0	0	0	1	0	0
Cerithiopsis movilla	0	0	0	0	0	0	0	0	0	0	0	0	0	0	0	0	0	0	0	0	0	0	0	0	0	0	0	1	0
Cerithiopsis singularis	0	0	0	0	0	0	0	0	0	0	0	0	0	0	0	0	2	0	0	0	0	0	0	0	0	0	0	0	1
Cerithiopsis spp.	0	0	0	0	0	0	0	0	0	1	0	0	1	0	0	1	0	2	1	0	0	0	1	0	3	0	2	2	2
Cerithiopsis vicola	0	0	0	0	0	0	1	0	0	0	0	0	0	0	0	0	0	0	0	0	0	0	0	0	0	0	0	0	0
Cerithium atratum	0	0	0	0	2	2	0	0	0	0	1	0	0	0	0	0	4	0	0	0	0	0	0	0	0	0	0	0	0
Cerithium eburneum	8	4	8	4	0	12	17	13	4	17	2	2	6	4	4	0	1	4	4	3	0	8	8	5	14	1	3	12	20
Cerithium litteratum	17	4	12	3	4	23	28	8	10	30	17	9	24	33	10	12	24	17	19	0	0	0	0	0	0	0	1	0	3
Chama florida	0	0	0	0	0	0	2	0	0	0	0	0	0	0	0	0	0	0	0	0	0	0	0	0	0	0	0	0	0
Chama sp.	0	1	2	0	0	0	6	4	5	0	0	0	0	0	0	0	2	0	3	0	0	0	0	0	0	0	1	0	0
Cheilea americana	0	0	0	0	0	0	0	0	0	0	0	0	0	0	0	1	0	0	0	0	0	0	0	0	0	0	0	0	0
Chione cancellata	0	1	0	16	0	3	0	1	0	12	0	1	0	0	0	0	0	0	1	0	0	2	0	2	3	1	5	0	1
Chione mazyckii	0	0	0	0	3	15	0	0	0	0	0	0	0	0	0	0	0	0	0	0	0	0	0	0	0	0	0	0	0
Chioneryx pygmaea	0	0	2	3	1	1	0	0	0	0	0	0	0	0	0	2	0	0	0	0	0	0	0	0	0	0	0	0	0
Claremontiella nodulosa	0	0	0	0	0	0	5	1	0	0	0	0	0	0	0	0	0	0	0	0	0	0	0	0	0	0	0	0	0
Clathrolucina costata	4	3	0	4	0	2	4	0	0	7	0	0	0	0	0	0	0	0	0	10	1	6	0	2	1	0	1	0	4
Codakia orbicularis	0	0	0	15	6	0	0	1	0	0	0	0	0	0	0	0	0	0	0	0	0	0	1	0	0	0	0	0	0
Columbella mercatoria	4	0	1	0	0	0	5	2	0	0	0	0	0	0	0	2	4	0	0	0	0	0	0	0	0	0	0	0	0
Compressidens wellsiana	1	0	1	0	0	0	0	0	0	0	0	0	0	0	0	0	2	0	0	0	0	0	0	0	0	0	0	0	0
Conasprella jaspidea	0	0	0	0	0	0	0	1	1	0	0	0	0	0	0	0	0	0	0	0	0	0	0	0	0	0	0	0	0
Conus daucus	0	0	0	0	0	0	0	0	0	0	0	0	0	1	0	0	1	0	0	0	0	0	0	0	0	0	0	0	0
Conus sp.	0	0	0	0	0	0	1	0	0	0	0	0	0	0	0	0	1	0	1	0	0	0	0	0	0	0	1	0	0
Coralliophila salebrosa	1	0	1	0	0	0	7	3	0	0	0	0	2	0	1	0	1	1	1	0	0	0	0	0	0	0	0	0	0
Coriophora novem	1	0	0	0	0	0	0	0	0	0	0	0	0	0	0	0	0	0	0	0	0	0	0	0	0	0	0	0	0
Cosmotriphora melanura	0	0	1	0	0	0	4	5	4	0	0	0	0	0	0	0	1	0	0	0	0	0	0	0	0	0	0	0	0
Crassinella dupliniana	0	0	0	0	0	0	0	0	0	0	0	0	0	0	0	0	0	0	0	0	0	0	0	0	0	0	1	0	0
Crassinella lunulata	4	2	3	0	2	1	9	2	2	0	0	1	0	0	0	0	5	2	3	0	0	5	1	0	2	1	1	0	1
Crassispira dysoni	0	0	0	0	0	0	0	0	0	0	0	0	1	0	0	0	0	0	0	0	0	0	0	0	0	0	0	0	0
Crassispira flavocincta	2	0	1	0	0	0	3	3	0	0	0	0	0	0	0	0	0	0	0	0	0	0	0	0	0	0	0	0	0
Crassispira spp.	0	0	0	0	0	0	0	0	0	0	0	0	0	1	0	0	0	0	1	0	0	1	0	0	0	0	0	1	0
Cratis antillensis	0	0	0	0	0	0	0	0	0	0	0	0	1	0	1	0	3	2	0	0	0	0	0	0	0	0	0	0	0
Crenella decussata	0	0	0	0	0	0	0	0	0	0	0	0	0	0	0	0	1	0	0	0	0	2	0	0	0	0	0	0	1
Crenella divaricata	0	0	0	0	0	0	0	0	0	0	0	0	0	0	0	0	0	0	0	1	0	0	0	0	0	0	0	0	0
Crepidula navicula	0	0	0	0	0	0	0	0	0	0	0	0	0	0	0	0	0	0	0	0	0	0	0	0	0	1	0	0	0
Creseis acicula	0	0	0	0	0	0	2	0	0	0	0	0	0	0	0	0	0	0	0	0	0	0	0	0	0	0	0	0	0
Ctena imbricatula	0	0	6	0	0	0	0	0	0	0	7	0	0	0	0	0	0	0	0	0	0	0	0	0	0	0	1	0	0
Ctena orbiculata	0	0	0	0	4	4	0	1	0	0	0	0	0	0	0	0	0	0	0	0	0	101	0	0	0	0	0	0	0
Ctena spp.	4	0	0	11	0	18	6	2	0	1	0	0	0	0	0	3	0	0	0	28	10	0	0	0	0	0	0	2	0
Ctenoides mitis	0	0	0	0	0	0	2	1	0	0	0	0	0	0	0	0	0	0	0	0	0	0	0	0	0	0	0	0	0
Ctenoides scaber	0	0	3	0	0	0	0	0	0	0	0	0	0	0	0	0	0	0	0	0	0	0	0	0	0	0	0	0	0
Cubalaskeya nivea	1	0	0	0	0	0	0	0	0	0	0	0	0	0	0	0	0	0	0	0	0	0	0	0	0	0	0	0	0
Cumingia antillarum	0	1	0	0	0	0	4	0	0	0	0	0	0	0	0	0	0	0	0	0	0	0	0	0	0	0	0	0	0
Cumingia vanhyningi	0	0	5	0	0	3	3	4	0	0	0	0	0	0	0	0	0	0	0	0	0	0	0	0	0	0	0	0	0
Curveulima sp.	0	0	1	0	0	0	0	0	0	0	0	0	0	0	0	0	0	0	0	1	0	0	1	0	0	0	0	0	0
Cycloscala echinaticosta	0	0	0	0	0	0	0	0	0	0	0	0	0	0	0	0	0	0	0	0	0	0	1	0	0	0	0	0	0
Cyclostrema amabile	0	0	0	0	0	0	1	0	0	0	0	0	0	0	0	0	0	1	0	0	0	0	0	0	0	0	0	0	0
Cyclostrema cancellatum	0	0	0	0	0	0	0	0	0	0	0	0	0	0	0	0	1	0	0	0	0	0	0	0	0	0	0	0	0
Cyclostremella sp.	1	0	0	0	0	0	0	0	0	0	0	0	0	0	0	0	0	0	0	0	0	0	0	0	0	0	0	0	0
Cyclostremiscus cubanus	0	0	0	0	0	0	0	0	0	0	0	0	0	0	0	0	0	0	0	0	0	0	0	0	0	0	1	0	0
Cylichnella bidentata	0	0	0	0	0	0	0	0	0	0	0	0	0	0	0	0	0	0	0	21	6	6	0	0	0	0	0	0	0
Cypraea sp.	0	0	0	0	0	0	0	0	0	0	0	0	0	0	0	0	1	0	0	0	0	0	0	0	0	0	0	0	0
Daphnella lymneiformis	0	0	1	0	0	0	0	0	0	0	0	0	0	0	0	0	0	0	0	0	0	0	0	0	0	0	0	0	0
Dentalium sp.	0	0	0	0	0	0	0	0	0	0	0	0	0	0	0	0	0	0	0	0	0	0	0	0	0	0	0	1	1
Dentimargo claroi	0	0	0	0	0	0	0	0	0	0	0	0	0	0	0	0	0	0	0	0	0	0	0	0	0	0	0	0	2
Dentimargo sp.	0	0	0	0	0	0	0	0	0	0	0	0	0	0	0	0	0	0	0	0	0	0	0	0	0	0	1	1	0
Diacavolinia deblainvillei	12	5	7	0	0	0	0	0	0	0	0	0	0	0	0	0	0	0	0	0	0	0	0	0	0	0	0	0	0
Diacavolinia deshayesi	0	0	4	0	0	0	0	0	0	0	0	0	0	0	0	0	0	0	0	0	0	0	0	0	0	0	0	0	0
Diodora cayenensis	0	0	0	0	0	0	0	0	0	0	0	0	0	0	0	1	0	0	0	0	0	0	0	0	0	2	0	0	0
Diodora minuta	0	1	0	0	0	0	5	1	6	0	0	0	0	1	0	1	5	0	0	0	0	0	0	0	0	0	0	0	0
Diodora viridula	0	0	0	0	0	0	0	0	0	0	0	0	0	0	0	0	0	0	0	0	0	0	0	0	0	0	1	0	0
Diplodonta notata	0	0	0	2	0	1	0	0	0	0	0	0	0	0	0	0	0	0	0	0	2	0	0	0	0	0	0	0	0
Diplodonta nucleiformis	0	0	0	1	0	0	0	0	0	0	0	0	0	0	0	0	0	0	0	0	0	0	0	0	0	0	0	0	0
Diplodonta punctata	0	0	0	4	0	1	0	0	0	0	0	0	0	0	0	0	0	0	0	0	0	0	0	0	0	0	0	0	0
Diplodonta sp.	0	0	0	0	0	0	0	0	0	0	0	0	0	0	0	0	0	0	0	1	0	1	0	0	0	0	0	0	0
Divalinga quadrisulcata	0	0	0	4	2	4	0	0	0	0	0	0	0	0	0	0	0	0	0	0	0	0	0	0	0	0	0	0	0
Dolichupis leucosphaera	0	0	0	0	0	0	0	0	0	0	0	0	0	1	0	0	0	0	0	0	0	0	0	0	0	0	0	0	0
Eatonina maickeli	0	0	0	0	0	0	0	0	0	0	0	0	0	0	0	0	0	0	0	0	0	0	1	0	0	1	3	0	0
Emarginula phrixodes	0	1	0	0	0	0	0	0	0	0	0	0	0	1	0	0	0	0	0	0	0	0	0	0	0	0	0	0	0
Emiliotia rubrostriata	0	0	0	0	0	0	0	1	0	0	0	0	0	0	0	0	0	0	0	0	0	0	0	0	0	0	0	0	0
Ennucula aegeensis	0	0	0	0	0	0	2	0	2	0	0	0	0	0	0	0	0	0	0	0	0	0	0	0	0	0	0	0	0
Eoacmaea pustulata	15	7	26	4	2	4	4	2	3	3	2	4	10	15	2	0	3	1	1	4	1	14	0	0	7	0	0	0	0
Epicodakia filiata	0	0	0	0	9	20	0	0	0	0	0	0	0	0	0	0	2	0	0	18	0	18	0	0	0	0	0	0	0
Episiphon didymum	0	0	0	0	0	0	0	0	0	0	0	0	0	0	0	0	2	0	0	0	0	0	0	0	0	0	0	0	0
Ervilia nitens	7	4	1	52	29	106	1	2	0	5	8	0	0	0	0	0	0	0	0	0	0	0	0	0	0	0	0	0	2
Eulima bifasciata	0	0	0	0	0	0	0	0	0	0	0	0	0	0	0	0	0	0	0	0	0	0	0	0	1	0	0	0	0
Eulima bilineata	0	0	0	0	0	0	0	0	0	0	0	0	0	0	0	0	0	0	0	0	0	0	0	0	0	0	1	0	0
Eulima sp.	0	0	0	0	0	0	0	0	0	0	0	0	0	0	0	0	0	0	0	0	0	0	0	0	0	0	0	0	3
Eulimastoma didymum	0	0	0	0	0	0	3	2	1	0	0	0	0	0	0	0	0	0	0	0	0	0	0	0	0	0	0	0	0
Eulimastoma sp.	0	0	0	0	0	0	0	0	0	0	0	0	0	0	0	0	0	0	0	0	0	0	0	0	0	0	0	1	0
Eulimostraca armonica	3	0	0	0	0	0	0	0	0	0	0	0	0	0	0	0	0	0	0	0	0	0	0	0	0	0	0	0	0
Eulimostraca encalada	3	0	2	0	0	0	0	0	0	0	0	0	0	0	0	0	0	0	0	0	0	0	0	0	0	0	0	0	0
Eulimostraca spp.	0	1	0	0	1	0	0	0	0	0	0	0	0	0	0	0	0	0	0	0	0	0	0	0	0	0	0	0	0
Eulithidium adamsi	0	0	0	0	1	1	0	0	1	6	0	1	0	0	0	0	0	0	0	8	3	12	2	4	0	0	1	0	0
Eulithidium affine	0	0	0	0	0	0	0	0	0	1	1	0	0	0	0	0	0	0	0	0	0	0	0	0	0	0	0	1	0
Eulithidium bellum	16	2	13	7	3	12	21	12	2	1	0	0	1	3	0	14	6	3	3	3	5	21	0	0	0	0	0	18	25
Eulithidium sp.	78	33	82	3	6	16	25	7	1	1	0	0	25	38	1	0	37	11	29	3	3	0	0	0	0	0	0	3	2
Eulithidium thalassicola	0	0	0	6	0	0	0	0	0	4	0	0	0	0	0	0	0	0	0	9	7	14	2	2	14	2	1	8	18
Eutriphora bermudensis	2	0	0	0	0	0	1	1	1	0	0	0	0	0	0	0	0	0	0	0	0	0	0	0	0	0	0	0	0
Falsuszafrona belkisae	0	0	0	0	0	0	0	0	0	0	0	0	0	3	0	0	0	0	0	0	0	0	0	0	0	0	0	0	0
Falsuszafrona idalina	1	0	0	0	0	0	5	1	0	0	0	0	0	0	0	0	0	0	0	0	0	0	0	0	0	0	0	0	0
Falsuszafrona pulchella	3	0	0	0	0	0	15	3	4	0	0	0	5	4	0	0	1	0	1	0	0	0	0	0	0	0	0	0	1
Finella adamsi	4	1	6	1	0	0	2	1	0	3	0	0	0	0	0	0	1	0	1	0	0	0	4	3	6	0	0	1	2
Finella dubia	1	0	0	2	0	0	1	1	0	3	0	0	0	0	0	0	1	0	1	0	1	1	2	1	0	0	0	6	5
Fissurella sp.	0	0	0	0	0	0	0	0	0	0	0	0	0	0	1	0	0	0	0	0	0	0	0	0	0	0	0	0	0
Gadila dominguensis	2	4	0	0	0	0	0	0	0	0	0	0	0	0	0	0	0	0	0	0	0	0	0	0	0	0	0	0	0
Gibberula fluctuata	0	0	0	0	0	0	1	0	1	0	0	0	0	0	1	0	0	0	0	0	0	0	0	0	0	0	0	1	0
Gibberula spp.	1	2	0	1	0	1	7	0	1	0	0	0	0	1	1	0	2	3	3	0	0	0	0	0	0	0	1	0	2
Glycymeris decussata	0	0	0	3	0	0	2	0	0	0	0	0	0	0	0	2	1	1	0	0	0	0	0	0	0	0	0	0	1
Gouldia cerina	0	0	0	9	3	5	0	0	1	10	5	5	0	0	0	0	3	0	0	2	0	4	30	18	18	7	22	1	5
Granulina antillensis	6	1	4	3	0	3	4	0	0	1	0	0	1	3	0	0	4	2	0	0	2	0	0	1	7	2	6	0	0
Granulina molinai	0	0	1	0	0	0	0	0	0	0	0	0	2	0	0	0	0	0	0	0	0	0	0	0	0	0	0	0	0
Granulina ovuliformis	0	0	0	0	0	0	0	0	0	0	0	0	0	0	0	0	0	0	0	0	0	10	0	0	0	0	0	0	0
Granulina sp.	0	0	0	0	0	0	0	1	0	0	0	0	0	0	0	0	0	0	0	0	0	0	0	0	0	0	0	0	0
Haminoea antillarum	0	0	1	0	0	0	0	0	0	0	0	0	0	0	0	0	2	0	0	0	0	0	0	0	0	0	1	0	0
Haminoea elegans	2	0	0	0	0	0	5	2	0	0	0	0	2	3	0	0	0	0	0	0	0	2	1	0	0	0	1	0	0
Haminoea sp.	0	0	0	0	0	0	0	0	0	0	0	0	0	0	0	0	0	0	0	0	4	0	0	0	0	0	0	0	0
Haplocochlias nunezi	0	1	0	0	0	0	0	1	0	0	0	0	0	0	0	0	0	0	0	0	0	0	0	0	0	0	0	0	0
Heliacus bisulcatus	0	0	0	0	0	0	0	0	0	0	0	0	0	0	0	0	0	1	0	0	0	0	0	0	0	0	0	0	0
Heliacus cylindricus	0	1	0	0	0	0	1	0	0	0	0	0	0	0	0	0	0	0	1	0	0	0	0	0	0	0	0	0	0
Heliconoides inflatus	1	1	2	0	0	0	1	0	0	0	0	0	0	0	0	0	0	0	0	0	0	0	0	0	0	0	0	0	0
Hemilepton sp.	0	0	0	1	7	0	0	0	0	0	0	0	0	0	0	0	0	0	0	0	0	0	0	0	0	0	0	0	0
Hemiliostraca auricincta	15	5	19	0	0	0	2	2	2	0	0	0	0	0	0	0	0	0	0	0	0	0	0	0	0	0	0	0	0
Hemimarginula dentigera	0	0	0	0	0	0	0	0	0	0	0	0	3	1	0	0	0	0	0	0	0	0	0	0	0	0	0	0	0
Hemimarginula pumila	3	1	5	0	0	0	12	2	2	0	0	0	0	0	0	0	2	0	0	0	0	0	0	0	0	1	0	0	0
Hipponix antiquatus	0	0	0	0	0	0	1	1	3	0	0	0	0	0	0	1	1	0	0	0	0	0	0	0	0	0	0	0	0
Hipponix subrufus	0	0	0	0	0	0	0	0	0	0	0	0	0	0	0	0	1	0	0	0	0	0	0	0	0	0	0	0	0
Horologica pupa	0	1	0	0	0	0	3	1	0	0	0	0	0	1	0	0	1	0	0	0	0	0	0	0	0	0	0	0	0
Hyalina cf. egregia	0	1	0	0	0	0	0	1	0	0	0	0	0	0	0	0	0	0	0	0	0	0	0	0	0	0	0	0	0
Hyalina sp.	1	0	0	0	0	0	0	0	0	0	0	0	0	0	0	0	0	0	0	0	0	0	0	0	0	1	0	0	0
Inbiocystiscus triplicatus	2	0	6	0	0	0	1	1	0	0	0	0	0	0	0	0	0	0	0	0	0	0	0	0	0	0	0	0	0
Iniforis pseudothomae	0	2	0	0	0	0	4	0	2	0	0	0	0	1	0	0	1	0	0	0	0	0	0	0	0	0	0	0	0
Iniforis turristhomae	0	0	0	0	0	0	13	8	5	0	0	0	1	0	0	0	1	1	2	0	0	0	0	0	0	0	0	0	0
Intelcystiscus sp.	2	0	3	0	0	0	2	0	0	0	0	0	0	0	0	0	0	0	4	0	0	0	0	0	0	0	0	0	0
Isotriphora peetersae	0	0	0	0	0	0	6	0	3	0	0	0	0	0	0	0	0	0	0	0	0	0	0	0	0	0	0	0	0
Isotriphora taenialba	0	0	0	0	0	0	1	0	0	0	0	0	2	0	0	2	0	2	4	0	0	0	0	0	0	0	0	0	0
Ithycythara lanceolata	1	0	0	0	0	0	0	0	0	0	0	0	0	0	0	0	0	0	0	0	0	0	0	0	0	0	0	0	0
Ithycythara maera	0	0	0	0	0	0	0	0	0	0	0	0	0	0	0	0	0	1	0	0	0	0	0	0	0	0	0	0	0
Ithycythara sp.	0	0	0	0	0	0	0	0	0	1	0	0	0	0	0	0	0	0	0	0	0	0	0	0	0	0	0	0	0
Ividia havanensis	0	0	0	0	0	0	0	0	0	0	0	0	0	0	0	1	0	0	0	0	0	0	0	0	0	0	0	0	0
Japonactaeon punctostriatus	0	0	0	0	0	0	0	0	0	0	0	0	0	0	0	0	0	0	0	0	0	1	0	0	0	0	1	0	0
Jaspidella blanesi	0	0	0	2	0	0	0	0	0	0	0	0	0	0	0	0	0	0	0	0	0	0	0	0	0	0	0	0	0
Laevicardium serratum	10	4	4	0	2	0	0	0	0	2	0	0	0	0	0	0	0	0	0	0	0	0	0	0	0	2	0	1	0
Laevicardium sp.	0	0	0	0	0	0	0	0	0	0	2	0	0	0	0	0	0	0	0	0	1	0	0	0	0	0	0	0	0
Lamarcka imbricata	0	0	0	0	0	0	1	2	3	0	0	0	0	0	0	0	0	0	0	0	0	0	0	0	0	0	1	0	0
Latitriphora albida	0	0	0	0	0	0	0	0	0	0	0	0	0	0	0	0	0	1	1	0	0	0	0	0	0	0	0	0	0
Leucozonia nassa	0	0	0	0	0	0	0	0	0	0	0	0	0	0	0	0	1	0	0	0	0	0	0	0	0	0	0	0	0
Lima caribaea	2	1	0	2	0	0	2	3	3	0	0	0	0	0	0	0	0	0	0	0	0	0	0	0	0	0	0	0	0
Limaria pellucida	0	0	0	0	0	0	0	2	0	0	0	0	0	0	0	0	0	0	0	0	0	0	0	0	0	1	0	0	0
Limatula regularis	0	0	0	0	1	0	0	0	0	0	0	0	0	0	0	0	0	0	0	0	0	0	0	0	0	0	0	0	0
Limopsis sp.	0	0	0	0	0	0	0	0	0	0	1	0	0	0	0	0	0	0	0	0	0	0	0	0	0	0	0	0	0
Lindapecten muscosus	0	0	0	0	0	0	0	0	0	0	0	0	0	0	0	0	0	0	0	0	0	0	0	0	0	0	1	0	1
Lioberus castanea	1	0	0	0	0	0	0	0	0	0	0	0	0	0	0	0	0	0	0	0	0	0	0	0	0	0	0	0	0
Lithopoma phoebium	0	0	0	0	0	0	1	0	0	0	0	0	0	0	0	0	1	0	0	0	0	1	0	0	1	0	1	0	0
Lucina pensylvanica	0	1	5	0	0	0	0	0	0	12	5	0	0	0	0	0	0	0	0	0	0	0	0	0	0	0	0	0	0
Lucina sp.	0	0	0	0	0	0	0	0	0	0	0	0	0	0	0	0	0	0	0	0	0	3	0	0	0	0	0	0	0
Luria cinerea	0	0	0	0	0	0	0	0	0	0	0	0	0	0	0	0	1	0	0	0	0	0	0	0	0	0	0	0	0
Marginellopsis serrei	0	0	4	0	0	1	0	0	0	0	0	0	0	0	0	0	0	2	0	0	0	0	0	0	0	0	0	0	1
Marshallora modesta	0	0	0	0	0	0	1	0	0	0	0	0	0	0	0	0	0	1	2	0	0	0	0	0	0	0	0	0	1
Marshallora ostenta	1	0	0	0	0	0	0	0	0	0	0	0	0	0	0	0	0	0	0	0	0	0	0	0	0	0	0	0	0
Mathilda scitula	1	0	0	0	0	0	1	0	0	0	0	0	0	0	0	0	0	0	0	0	0	0	0	0	0	0	0	0	0
Megalomphalus oxychone	0	0	0	0	0	0	1	0	0	0	0	0	0	0	0	0	0	0	0	0	0	0	0	0	0	0	0	0	0
Megalomphalus pilsbryi	0	0	2	0	0	0	3	0	0	0	0	0	0	0	0	0	0	0	2	0	0	0	0	0	0	0	0	0	0
Meioceras cornucopiae	3	1	8	0	0	0	2	0	0	0	0	0	2	2	2	3	4	1	2	0	0	0	0	3	0	0	0	0	0
Meioceras cubitatum	0	0	0	0	0	0	0	0	0	0	0	0	0	0	3	0	0	0	1	0	0	0	0	0	0	0	0	0	0
Meioceras nitidum	12	1	33	0	0	0	4	1	0	3	0	0	2	2	2	1	2	2	1	1	1	2	0	5	22	6	11	1	0
Melanella eulimoides	0	0	1	0	0	0	0	0	0	0	0	0	0	0	0	0	0	0	0	0	0	0	0	0	0	0	0	0	0
Merisca sp.	9	0	0	0	0	0	1	0	1	0	0	0	0	0	0	0	0	0	0	0	0	0	0	0	0	0	1	0	0
Metaxia excelsa	1	0	0	0	0	0	2	0	0	0	0	0	0	0	0	0	0	0	1	0	0	0	0	0	0	0	0	0	0
Microeulima hemphillii	0	0	0	0	0	0	0	0	0	0	0	0	0	0	0	0	0	0	0	1	0	0	0	0	2	0	0	0	0
Microvoluta blakeana	1	0	0	0	0	0	0	0	0	0	0	0	0	0	0	0	0	0	0	0	0	0	0	0	0	0	0	0	0
Mirarissoina bermudezi	1	0	0	0	0	0	2	0	0	0	0	0	0	0	0	0	0	0	0	0	0	0	0	0	0	0	0	0	0
Mitrella antares	0	2	0	0	0	0	0	0	1	0	0	0	0	0	0	0	2	0	1	0	0	0	0	0	0	0	0	0	0
Mitrella nycteis	1	0	0	0	0	0	2	2	0	0	0	0	0	0	0	0	0	0	0	0	0	0	0	0	0	0	0	0	0
Mitromica foveata	0	0	0	0	0	0	0	0	0	0	0	0	0	0	0	0	0	0	0	0	1	0	0	0	0	0	0	1	0
Mitromorpha erycinella	0	0	0	0	0	0	1	0	0	0	0	0	0	0	0	0	0	0	1	0	0	0	0	0	0	0	0	0	0
Modiolus americanus	0	2	0	0	0	0	0	0	0	0	0	0	0	0	0	0	0	0	0	0	0	0	0	0	0	0	0	0	0
Modulus modulus	0	0	0	0	0	1	0	0	0	1	0	0	0	0	0	0	1	1	0	0	0	0	0	0	0	0	0	0	0
Monophorus ateralbus	0	0	0	0	0	0	0	0	0	0	0	0	0	0	0	0	0	2	0	0	0	0	0	0	0	0	0	0	0
Monophorus olivaceus	1	0	0	0	0	0	3	1	3	0	0	0	0	0	0	0	2	0	3	0	0	0	0	0	0	0	0	0	0
Montfortia emarginata	0	0	0	0	0	0	0	0	0	0	0	0	0	1	0	0	2	0	0	0	0	0	0	0	2	0	1	0	0
Mumiola gradatula	0	0	0	0	0	0	1	1	0	0	0	0	0	0	0	0	0	0	2	0	0	0	0	0	0	0	0	0	0
Murchisonella spectrum	1	0	3	0	0	0	0	0	0	0	0	0	0	0	0	0	0	0	0	0	0	0	0	0	0	0	0	0	0
Musculus lateralis	0	0	0	0	0	0	0	0	0	0	0	0	0	0	0	0	0	0	0	1	0	1	0	0	1	3	5	0	0
Nassarius paucicostatus	0	0	0	0	0	0	0	0	0	0	0	0	0	0	0	0	0	0	0	0	0	2	0	0	0	0	0	0	0
Nassarius spp.	1	0	0	0	0	0	0	0	0	5	0	0	0	1	0	0	0	0	0	0	0	0	0	0	0	0	0	1	2
Natica sp.	0	0	0	0	0	0	0	0	0	0	0	0	0	0	0	1	0	0	0	0	0	0	0	0	0	0	0	0	0
Neotiara nodulosa	1	0	1	0	0	0	3	3	3	0	0	0	1	0	0	0	1	2	0	0	0	0	0	0	0	0	0	0	0
Niso albida	0	0	0	0	0	0	3	0	0	0	0	0	0	0	0	0	0	0	0	0	0	0	0	0	0	0	0	0	0
Niveria quadripunctata	0	0	0	0	0	0	2	0	0	0	0	0	0	0	0	0	0	0	0	0	0	0	0	0	0	0	0	0	0
Nototriphora decorata	1	0	0	0	0	0	2	1	0	0	0	0	1	1	0	0	2	1	2	0	0	0	0	0	0	0	0	0	0
Nucula proxima	1	0	0	0	0	1	5	3	0	0	0	1	0	0	0	0	0	0	0	0	0	0	0	0	0	0	0	0	0
Nucula sp.	0	0	0	0	0	0	0	0	0	0	0	0	0	0	1	0	0	0	0	0	0	0	0	0	0	0	0	0	0
Octomarginula ostheimerae	0	0	1	0	0	0	0	0	0	0	0	0	0	0	0	0	0	1	0	0	0	0	0	0	0	0	0	0	0
Odostomia laevigata	0	2	0	0	0	0	2	0	1	0	0	0	0	0	0	0	0	0	0	0	0	0	0	0	0	2	0	1	2
Olivella sp.	0	0	0	0	0	0	1	0	0	0	0	0	0	0	0	0	0	0	0	0	0	0	0	0	0	0	0	0	0
Orobitella floridana	0	0	0	0	0	0	0	0	0	0	0	0	0	0	0	0	0	0	0	4	0	0	0	0	0	0	0	0	0
Ostrea equestris	0	0	0	0	0	0	1	0	0	0	0	0	0	0	0	0	0	0	0	0	0	0	0	0	0	0	0	0	0
Osvaldoginella gomezi	0	0	0	0	0	0	0	0	0	0	0	0	0	0	0	0	0	0	2	0	0	0	0	0	0	0	0	0	0
Papyridea semisulcata	4	2	1	0	0	0	0	0	0	0	0	0	0	0	0	0	0	0	0	0	0	0	0	0	0	0	0	0	0
Parvilucina spp.	5	3	4	1	0	2	6	7	0	29	2	0	1	0	0	0	4	0	2	78	33	6	58	59	118	54	121	1	8
Parvioris sp.	0	0	0	0	0	0	0	0	1	0	0	0	0	0	0	0	0	0	0	0	0	0	0	0	0	0	0	0	0
Parviturbo marcosi	1	0	0	0	0	0	0	0	0	0	0	0	0	0	0	0	2	0	0	0	0	0	0	0	0	0	0	0	0
Parviturbo weberi	0	0	0	0	0	0	2	1	0	0	0	0	0	1	0	2	2	0	0	0	2	2	0	0	0	0	0	0	2
Periglypta listeri	0	0	0	0	0	0	0	0	0	0	0	0	0	0	0	0	0	0	0	0	0	0	0	0	0	0	1	0	0
Petricola sp.	1	0	0	0	0	0	0	0	0	0	0	0	0	0	0	0	0	0	0	0	0	0	0	0	0	0	0	0	0
Phlyctiderma semiasperum	0	1	0	0	1	1	0	0	0	0	0	0	0	0	0	0	0	0	0	0	0	0	0	0	0	0	0	0	0
Phosinella cancellina	3	1	2	1	0	0	6	1	0	0	0	0	0	1	0	1	5	0	0	0	0	0	0	0	0	0	0	0	0
Phosinella fenestrata	2	0	0	0	0	0	1	1	0	0	0	0	0	2	0	0	0	1	0	0	0	0	0	0	0	0	0	0	0
Phosinella redferni	0	0	0	0	0	0	0	0	0	0	0	0	0	0	0	1	2	0	0	0	0	2	0	0	0	1	13	1	2
Phosinella sagraiana	1	0	1	0	0	1	1	0	0	7	0	1	0	0	0	0	0	3	0	1	0	0	0	0	6	2	0	0	0
Phrontis antillarum	1	0	0	0	0	1	1	0	0	0	1	2	0	0	0	0	0	0	0	2	0	0	0	0	0	0	2	0	0
Phrontis hotessieriana	0	0	0	0	0	0	0	0	0	0	0	0	0	0	0	0	0	0	0	0	0	0	2	0	0	0	0	0	0
Pilsbryspira albocincta	0	0	0	0	0	0	0	0	0	1	0	0	0	0	0	0	0	0	0	0	0	0	0	0	0	0	0	0	0
Pitar fulminatus	0	0	14	13	0	5	0	0	0	0	0	1	0	0	0	0	0	0	0	0	0	0	2	0	0	0	0	3	3
Pitar sp.	0	0	0	0	0	0	0	0	0	0	0	0	0	0	0	0	0	0	0	0	0	0	0	0	2	0	2	0	0
Planktomya henseni	0	0	0	0	0	0	0	0	0	0	0	0	1	0	0	0	1	0	0	0	1	0	0	0	0	0	0	0	0
Pleuromeris tridentata	0	0	0	0	0	0	0	0	0	0	0	0	0	0	0	0	3	0	0	0	0	0	0	0	0	0	0	0	0
Polinices lacteus	0	0	0	0	0	0	0	0	0	0	1	0	0	0	0	0	0	0	0	0	0	0	0	0	0	0	0	0	0
Polyschides tetraschistus	3	0	2	0	0	0	0	0	0	0	0	0	0	0	0	0	1	0	0	0	0	0	0	0	0	0	0	0	0
Polyschides tetrodon	2	0	0	0	0	0	0	0	0	0	0	0	0	0	0	0	0	0	0	0	0	1	0	0	0	0	0	0	0
Probata barbadensis	0	1	0	0	0	0	0	1	0	0	0	0	0	0	0	0	0	0	0	0	0	0	0	0	0	0	0	0	0
Prunum sp.	0	0	0	1	0	0	0	0	0	0	0	0	0	0	0	0	0	0	0	0	0	1	0	0	0	0	1	0	0
Pseudopusula antillarum	0	0	0	0	0	0	0	0	0	0	0	0	0	0	1	0	0	0	1	0	0	0	0	0	0	0	0	0	0
Pseudoscilla babylonia	0	0	0	0	0	0	0	0	0	0	0	0	0	0	0	1	0	0	0	0	0	0	0	0	0	0	0	0	0
Pseudostomatella erythrocoma	2	0	0	0	0	0	4	0	0	0	0	0	4	3	0	0	4	2	3	0	1	13	1	0	7	4	6	1	1
Pygmaepterys rauli	0	0	0	0	0	0	0	0	0	0	0	0	0	0	0	0	1	0	0	0	0	0	0	0	0	0	0	0	0
Pyramidella dolabrata	0	0	0	0	0	0	0	0	0	0	0	0	0	0	0	0	0	0	1	0	0	0	0	0	0	0	0	0	0
Pyramidelloides multicostatus	0	0	4	0	0	0	0	0	0	0	0	0	0	0	0	0	0	0	0	0	0	0	0	0	0	0	0	0	0
Retilaskeya bicolor	0	0	0	0	0	0	0	0	0	0	0	0	0	0	0	1	0	0	0	0	0	0	0	0	0	0	0	0	0
Retusa sp.	0	0	0	0	1	0	0	0	0	0	0	0	0	0	0	0	0	0	0	0	0	0	0	0	0	0	0	0	0
Retusa sulcata	10	3	11	0	0	0	0	0	0	0	0	0	0	0	0	0	0	0	0	0	0	0	0	0	0	0	0	0	0
Rimula frenulata	0	0	0	0	0	0	0	0	0	0	0	0	0	1	0	0	0	0	0	0	0	0	0	0	0	0	0	0	0
Rissoina dyscrita	0	0	0	1	0	0	0	0	0	0	0	0	1	0	0	0	0	0	0	0	0	0	0	0	0	0	0	6	4
Rissoina hummelincki	0	1	2	0	0	0	0	0	0	0	0	0	0	0	0	0	0	0	0	0	0	0	0	0	0	0	0	0	0
Rissoina krebsii	0	0	0	0	0	0	0	0	0	0	0	0	0	0	0	2	0	0	0	0	0	0	0	0	0	0	0	9	0
Rissoina vanderspoeli	0	0	0	0	0	0	0	0	0	0	0	0	0	0	1	0	11	6	1	0	0	0	0	0	0	0	0	0	0
Sagenotriphora osclausum	0	0	0	0	0	0	1	0	1	0	0	0	0	0	0	0	0	0	0	0	0	0	0	0	0	0	0	0	0
Sansonia tuberculata	0	0	1	0	0	0	0	0	0	0	0	0	0	0	0	0	0	0	0	0	0	0	0	0	0	0	0	0	0
Schwartziella bryerea	0	0	0	0	0	0	0	1	0	0	0	0	0	0	0	0	0	0	0	0	0	0	0	0	0	0	0	0	0
Schwartziella fischeri	3	0	0	0	0	0	11	0	2	0	0	0	0	1	0	0	0	2	0	0	1	0	0	0	0	0	1	0	0
Schwartziella vanpeli	0	4	1	0	0	0	12	2	7	0	0	0	1	0	0	3	6	0	0	0	0	0	0	0	0	0	0	0	0
Schwartziella yoguii	0	0	0	0	0	0	0	1	0	0	0	0	0	0	0	0	0	0	0	0	0	0	0	0	0	0	0	0	0
Scissula similis	0	0	0	1	0	1	0	0	0	1	0	0	0	0	0	0	0	0	0	0	0	0	0	0	0	0	0	0	2
Seila adamsii	0	0	0	0	0	0	0	0	1	0	0	0	0	0	0	0	0	0	0	0	0	0	0	0	0	0	0	2	1
Semele bellastriata	0	0	0	0	0	0	0	0	0	0	13	0	0	0	0	0	0	0	0	0	0	0	0	0	0	0	0	0	0
Semele proficua	0	0	0	0	0	0	0	0	0	0	0	0	0	0	0	1	0	0	0	0	0	0	0	0	0	0	0	0	0
Semelina nuculoides	0	0	0	3	0	0	0	0	0	0	0	0	0	0	0	0	0	0	0	0	0	0	0	0	0	0	0	0	0
Similiphora intermedia	0	0	0	0	0	0	1	0	1	0	0	0	0	0	0	0	0	0	0	0	0	0	0	0	0	0	0	0	0
Simulamerelina caribaea	0	0	0	0	0	0	0	0	0	0	0	0	0	0	0	0	1	0	0	0	0	0	0	0	0	0	0	0	0
Simulamerelina spp.	7	6	9	0	0	0	11	4	2	0	0	0	0	1	2	0	3	1	0	0	0	0	0	0	0	0	0	0	0
Siratus formosus	0	0	0	0	0	0	0	0	0	0	0	0	0	0	0	0	0	0	0	1	0	0	0	0	0	0	0	0	0
Smaragdia viridis	0	0	0	10	0	5	0	0	0	10	8	1	0	0	0	0	0	0	0	1	0	0	0	0	0	0	0	2	0
Steironepion maculatum	1	0	0	0	0	0	3	2	0	0	0	0	0	0	0	0	4	1	0	0	0	0	0	0	0	0	0	0	0
Steironepion minus	0	0	0	0	0	1	0	0	0	0	0	0	0	0	0	0	0	0	0	0	0	0	1	1	0	0	0	0	0
Steironepion moniliferum	0	0	0	0	0	0	0	0	0	0	0	0	0	0	0	0	0	0	0	0	0	0	0	0	0	0	0	0	1
Styliola subula	3	0	1	0	0	0	0	0	0	0	0	0	0	0	0	0	0	0	0	0	0	0	0	0	0	0	0	0	0
Suturoglypta occidualis	0	0	0	0	0	0	0	0	0	3	0	1	0	0	0	0	0	0	0	0	0	0	0	0	0	0	0	0	0
Suturoglypta spp.	0	0	0	1	0	1	0	0	0	2	1	0	0	0	0	1	1	1	0	0	0	2	0	0	0	0	0	1	1
Tampaella mera	0	0	0	0	0	0	0	0	0	0	0	0	0	0	0	0	0	0	0	1	0	0	0	0	0	0	0	0	0
Tegula gruneri	0	0	0	0	0	0	0	0	0	0	0	0	5	0	0	0	0	0	0	0	0	0	0	0	0	0	0	0	0
Teinostoma parvicallum	0	0	0	0	0	0	0	0	0	0	0	0	1	0	0	0	0	0	0	0	0	0	0	0	0	0	0	0	0
Tellina radiata	0	0	0	0	0	0	0	0	0	0	0	0	0	0	0	0	0	0	0	0	0	0	1	0	0	0	0	0	0
Tellinella listeri	0	0	2	0	1	0	0	0	0	0	0	0	0	0	0	0	0	0	0	0	0	0	0	0	0	0	0	0	0
Tenagodus squamatus	0	0	0	0	0	0	1	0	0	0	0	0	0	0	0	0	0	0	0	0	0	0	0	0	0	0	0	0	0
Tenaturris bartlettii	0	0	0	0	0	0	0	0	0	0	0	0	0	0	0	0	0	0	0	0	0	1	0	0	0	0	0	0	0
Tenaturris dysoni	0	0	0	0	0	0	1	1	0	0	0	0	0	0	0	0	0	0	0	0	0	0	0	0	0	0	0	0	0
Tenaturris trilineata	2	0	0	0	0	0	3	0	0	0	0	0	0	0	0	0	0	0	0	0	0	0	0	0	0	0	0	0	0
Tomura bicaudata	0	0	0	0	0	0	0	0	0	0	0	0	0	0	0	0	0	0	0	0	1	0	0	0	0	0	0	0	0
Trabecula krumpermani	0	0	0	0	0	0	1	0	0	0	0	0	0	0	0	0	0	0	0	0	0	0	0	0	0	0	0	0	0
Trachypollia turricula	0	0	0	0	0	0	1	0	1	0	0	0	0	0	0	0	0	0	0	0	0	0	0	0	0	0	0	0	0
Transennella cubaniana	0	0	0	13	17	41	1	0	0	0	0	0	0	0	0	0	0	0	0	0	0	0	0	0	0	0	0	0	0
Transennella gerrardi	9	3	0	0	0	0	0	0	0	8	0	0	0	0	0	0	0	0	0	0	0	0	0	0	0	0	0	0	0
Triphora sp.	1	0	0	0	0	0	1	0	0	0	0	0	0	0	0	0	0	0	0	0	0	0	1	0	0	0	0	0	0
Triptychus niveus	0	0	1	0	0	0	1	1	1	0	0	0	0	0	0	1	0	1	1	0	0	0	0	0	0	0	0	0	0
Trochomodulus carchedonius	1	0	0	1	1	4	0	0	0	4	1	3	0	1	0	0	3	0	0	5	4	11	9	5	11	8	10	9	7
Tucetona pectinata	0	0	0	0	0	0	1	2	0	1	0	0	0	0	0	0	0	0	0	0	0	0	0	0	0	0	0	0	0
Tucetona subtilis	0	0	0	0	0	3	1	0	0	0	0	0	0	0	0	0	3	0	0	0	0	0	0	0	0	0	0	0	2
Turbo cailletii	1	0	6	0	0	0	0	0	0	0	0	0	1	2	1	0	2	5	1	0	0	2	0	0	0	1	0	4	2
Turbo castanea	0	0	0	7	0	7	0	0	0	0	3	2	0	0	0	0	0	0	0	0	0	0	0	0	1	0	2	0	0
Turbonilla fonteini	0	0	0	0	0	0	0	0	1	0	0	0	0	0	0	0	0	0	0	0	0	0	0	0	0	0	0	0	0
Turbonilla ornata	0	0	0	0	0	0	0	0	0	0	0	0	0	0	0	0	0	0	0	0	0	1	0	0	0	0	0	0	0
Turbonilla pupoides	2	1	3	0	0	0	15	9	6	0	0	0	1	1	0	2	3	5	4	0	0	0	0	0	0	0	0	0	0
Turbonilla riisei	0	0	0	0	0	0	0	1	0	0	0	0	0	0	0	0	0	0	0	0	0	0	0	0	0	0	0	0	0
Turbonilla spp.	1	0	0	0	0	1	1	0	0	0	0	0	0	0	0	0	0	1	0	0	0	1	3	0	0	0	0	1	1
Vanikoro sulcatus	0	0	0	0	0	0	0	0	0	0	0	0	0	0	0	0	0	0	1	0	0	0	0	0	0	0	0	0	0
Varicorbula limatula	0	0	1	0	0	0	0	0	0	0	0	0	0	0	0	0	0	0	0	0	0	0	0	0	0	0	0	0	0
Vermicularia sp.	1	1	0	0	0	0	0	0	0	0	0	0	1	0	0	0	0	0	0	0	0	0	0	0	0	0	0	0	0
Vermicularia spirata	0	0	0	0	0	0	0	0	0	0	0	0	1	2	0	0	1	2	0	1	1	4	14	5	9	0	3	44	44
Vexillum cubanum	1	0	0	0	0	0	0	0	0	0	0	0	0	0	0	0	0	0	0	0	0	0	0	0	0	0	0	0	0
Vexillum dermestinum	0	0	0	0	0	0	0	0	0	0	0	0	0	0	0	0	0	0	2	0	0	0	0	0	0	0	0	0	0
Vexillum moniliferum	0	0	0	0	0	0	0	0	0	0	0	0	0	0	0	0	0	1	0	0	0	0	0	0	0	0	0	0	0
Vexillum pulchellum	0	0	0	0	0	0	0	0	0	0	0	0	0	0	0	0	0	1	0	0	0	0	0	0	0	0	0	0	0
Vexillum sykesi	3	1	0	0	0	0	2	5	0	0	0	0	0	1	1	1	2	0	2	0	0	0	0	0	0	0	0	0	0
Vitreobalcis nutans	0	0	1	0	0	0	0	0	0	0	0	0	0	0	0	0	0	0	0	0	0	0	0	0	0	0	0	0	0
Vitreolina arcuata	0	0	0	0	0	0	0	0	0	0	0	0	0	0	0	0	0	0	0	0	0	0	0	0	0	1	0	0	0
Vitreolina maracuya	1	1	2	0	0	0	0	0	0	0	0	0	0	0	0	0	0	0	0	0	0	0	0	0	0	0	0	0	0
Vitreolina sp.	1	1	0	0	0	0	1	0	0	0	0	0	0	0	0	0	0	0	0	0	0	0	0	0	0	0	0	0	0
Vitrinella anneliesae	0	0	0	0	0	0	2	0	0	0	0	0	0	1	0	0	0	0	0	0	0	0	0	0	0	0	0	0	0
Vitrinella aristata	0	0	0	0	0	0	0	0	0	0	0	0	0	0	0	0	0	0	1	0	0	0	0	0	0	0	0	0	0
Vitrinella sp.	0	0	0	0	0	0	0	0	0	0	0	0	0	0	0	0	0	1	0	0	0	0	0	0	0	1	0	0	0
Volvarina albolineata	0	0	0	0	0	0	0	0	0	0	0	0	0	0	0	0	0	0	0	0	0	0	0	0	0	0	2	0	0
Volvarina cf. artemisae	0	0	0	0	0	0	1	0	0	0	0	0	0	0	0	0	0	0	0	0	0	0	0	0	0	0	0	0	0
Volvarina spp.	2	0	0	0	0	0	0	5	1	0	0	0	2	1	1	0	1	1	0	0	0	0	0	0	0	0	0	0	0
Volvulella ischnatracta	1	0	0	0	0	0	0	0	0	0	0	0	0	0	0	0	0	0	0	0	0	0	0	0	2	0	0	0	0
Weinkauffia macandrewii	9	2	0	0	0	0	7	0	0	2	0	0	0	0	0	0	0	0	0	0	0	0	0	0	0	0	0	0	0
Zafrona sp.	0	0	0	0	0	0	0	0	0	0	0	0	0	0	1	0	0	3	0	0	0	0	0	0	0	0	0	0	0
Zebina browniana	7	1	4	2	2	2	19	5	6	5	0	7	0	1	0	1	2	1	0	1	1	7	0	1	3	0	0	2	2
Zebina sloaniana	0	0	0	0	0	0	0	0	2	0	0	0	0	0	0	0	0	0	0	0	0	0	0	0	0	0	0	0	0
Zebina spp.	0	0	0	0	0	0	0	0	0	0	0	0	0	1	0	0	1	0	1	0	0	0	0	0	0	0	0	0	0
Zebina vitrea	0	0	0	0	0	0	1	3	2	0	0	0	0	0	0	0	2	0	1	0	0	0	0	0	0	0	0	0	0
Zebinella decussata	0	0	0	0	0	0	4	3	1	0	0	0	2	0	0	0	1	0	0	0	0	0	0	0	0	0	0	0	0
Zebinella princeps	0	0	0	0	0	0	3	0	0	0	0	0	0	0	0	0	0	0	0	0	0	0	0	0	0	0	0	0	0
